# Supplementary material for: Evolutionary emergence of Hairless as a novel component of the Notch signaling pathway
Source: eLife. 2019 Sep 23;8:e48115. doi: 10.7554/eLife.48115 (PMC6777938; doi:10.7554/eLife.48115)
Supplement: Supplementary file 4. — Annotated sequences of the entries in this list are provided in Supplementary file 5. In the ‘MTA microsynteny?’ column, + and – in parentheses denote the relative orientation of the S-CAP and MTA genes in the genome. The ‘H SBD splice?’ column indicates whether the Su(H)-binding domain (SBD) in the listed protein is encoded by two exons with the same splice junction as in Hairless. If not, the alternative exon structure is indicated. References not in the main reference list are provided in Supplementary file 6. [file elife-48115-supp4.xlsx]

## Sheet: Sheet1
Subphylum	Class	Order	Species		Size (aa)	Source Accession Number(s)	Reference(s)	MTA microsynteny?	H SBD splice?
Myriapoda
	Chilopoda
		Geophilomorpha
			Strigamia maritima	centipede	482	AFFK01023985.1	Chipman 2014	Yes (+/+)	Yes
	Diplopoda
		Polydesmida
			Sigmoria latior munda	millipede	1031	comp12437_c0_seq1	Rodriguez 2018
Chelicerata
	Arachnida
		Araneae
			Nephila clavipes	spider	813	MWRG01019512.1 & MWRG01022720.1; GFKT010763964.1	Babb 2017	Yes (+/+)	Yes
			Parasteatoda tepidariorum	spider	798	NW_018382784.1; IAAA01013885.1	Schwager 2017; Kono 2016	Yes (+/+)	Yes
			Stegodyphus mimosarum	spider	818	KK120794.1	Sanggaard 2014	No	Yes
		Sarcoptiformes
			Achipteria coleoptrata	mite	807	LBFM01008901.1; GEXX01038375.1	Bast 2016; Brandt 2017	Yes (+/+)	Collapsed exons
			Sarcoptes scabiei	mite	899	JXLN01012783.1	Rider 2015	Yes (+/+)	Collapsed exons
		Mesostigmata
			Metaseiulus occidentalis	mite	423	NW_003805463.1	Hoy 2016	No	Single exon
		Trombidiformes
			Dinothrombium tinctorium	mite	728	scaffold0000000256	Dong 2018	Yes (+/+)	Collapsed exons
		Ixodida
			Ixodes scapularis	tick	492, 506	PKSA02005113.1	Miller 2018	No	Yes
		Scorpiones
			Centruroides sculpturatus	scorpion	802	NW_019386204.1 & NW_019384634.1	Schwager 2017	No	Yes
	Merostomata
		Xiphosura
			Limulus polyphemus	horseshoe crab	887 (A)	NW_013667306.1	Battelle 2016	Yes (+/+)	Yes
					844 (B)	NW_013668424.1	Battelle 2016	Yes (+/+)	Yes
					672 (C)	NW_013667658.1	Battelle 2016	Yes (+/+)	Yes
